# Supplementary material for: Severe malaria enforces short-lived effector cell differentiation but does not prevent effective secondary responses by memory CD8 T cells
Source: PLoS Pathog. 2025 Mar 31;21(3):e1012993. doi: 10.1371/journal.ppat.1012993 (PMC11957282; doi:10.1371/journal.ppat.1012993)
Supplement: S1 Data — Each sheet in the file contains the data for one figure and is labelled accordingly. (XLSX) [file ppat.1012993.s009.xlsx]

## Sheet: Fig 1
	1C-1: (%) D7 OT-I Total Cells				1C-2: (%) D7 OT-I Total Cells				1C-3: (%) D7 OT-I Total Cells
	Spleen	Lm	PbA		Blood	Lm	PbA		Brain	Lm (IV+)	Lm (IV-)	PbA (IV+)	PbA (IV-)
	Mouse 1	51.3	16.7		Mouse 1	68.1	35.8		Mouse 1	65.6	65.8	28.7	37.9
	Mouse 2	24.5	13.9		Mouse 2	67	32.4		Mouse 2	73.9	56.2	34.5	44.4
	Mouse 3	40.9	17.1		Mouse 3	72.3	32.5		Mouse 3	76.8	77.4	29.4	40.9
	Mouse 4	68	16.6		Mouse 4	76.6	36.4		Mouse 4	74.5	82.2	38.1	49
	Mouse 5	68.2	17.8		Mouse 5	80	38.8		Mouse 5	79.1	81.9	33.3	46.6
	Mouse 6	71.4	7.82		Mouse 6	81.5	25.3		Mouse 6	78.8	85.6	40.9	49.8
	Mouse 7	65.8	6.36		Mouse 7	77.7	29.3		Mouse 7	75.1	82.8	39.9	53
	Mouse 8	71.8	7.55		Mouse 8	85	27.2		Mouse 8	84.3	86.3	34.4	47.4
	Mouse 9		16.3		Mouse 9		33.5
	Mouse 10		12.6		Mouse 10		24.7
	Mouse 11		11.8		Mouse 11		37.1
	Mouse 12		13.2		Mouse 12		36.6
	Mouse 13		15.2		Mouse 13		35
	1D-1: (#) D7 OT-I Total Cells				1D-2: (#) D7 OT-I Total Cells				1D-3: (#) D7 OT-I Total Cells
	Spleen	Lm	PbA		Blood	Lm	PbA		Brain	Lm (IV+)	Lm (IV-)	PbA (IV+)	PbA (IV-)
	Mouse 1	72596314	1677183		Mouse 1	891002	168569		Mouse 1	2323.86	5357.37	3193.34	1840.23
	Mouse 2	4211677	1235557		Mouse 2	243975	75154		Mouse 2	857.143	907.563	4277.25	1873.89
	Mouse 3	22185456	1944219		Mouse 3	409609	45867		Mouse 3	1684.03	6181.51	6103.82	3110.74
	Mouse 4	14063346	1504372		Mouse 4	2.21288e+06	45420		Mouse 4	2588.98	6751.18	1568.13	774.89
	Mouse 5	9949815	2191690		Mouse 5	1.60955e+06	41347		Mouse 5	2754.61	7331.81	1906.54	2297.78
	Mouse 6	39333039	4263257		Mouse 6	2.19545e+06	138716		Mouse 6	2472.73	11102.5	2228.06	1780.4
	Mouse 7	23146574	1882804		Mouse 7	1.58796e+06	138092		Mouse 7	1256.91	5156.06	2196.92	2003.51
	Mouse 8	19028835	3308670		Mouse 8	2.31052e+06	205929		Mouse 8	2571	6812.09	2345.28	1971.76
	Mouse 9		1235228		Mouse 9		125770
	Mouse 10		1828958		Mouse 10		113446
	Mouse 11		1578174		Mouse 11		212263
	Mouse 12		1210026		Mouse 12		165029
	Mouse 13		1655026		Mouse 13		179573
	1G: (R) D7 OT-I MPEC/SLEC Ratio
		Lm								PbA
		Mouse 1	Mouse 2	Mouse 3	Mouse 4	Mouse 5	Mouse 6	Mouse 7	Mouse 8	Mouse 1	Mouse 2	Mouse 3	Mouse 4	Mouse 5	Mouse 6	Mouse 7	Mouse 8
	Spleen	1.09827	1.05934	0.980449	0.323383	0.28433	0.300826	0.296117	0.30363	0.378953	0.523438	0.532938	0.235189	0.155435	0.19357	0.133333	0.0964
	Blood	0.489079	0.198094	0.356769	0.19382	0.138158	0.177285	0.168919	0.143799	0.036769	0.023773	0.030367	0.0183746	0.00622837	0.00463277	0.00316384	0.00479532
	Brain (IV+)	0.135693	0.042553	0.12	0.108568	0.0523148	0.0693154	0.0920049	0.0543554	0.003597	0.004225	0.007246	0.00712719	0.00456522	0.0040349	0.00275938	0.00789474
	Brain (IV-)	1.14828	0.693548	1.4019	0.19419	0.244698	0.359404	0.263248	0.26431	0.016393	0	0.012903	0.0204444	0.00273973	0.00495156	0.00611791	0.00599128

## Sheet: Fig 2
	2A: (%) Parasitemia
	Days pi	PbA														PbA + CQA
		Mouse 1	Mouse 2	Mouse 3	Mouse 4	Mouse 5	Mouse 6	Mouse 7	Mouse 8	Mouse 9	Mouse 10	Mouse 11	Mouse 12	Mouse 13	Mouse 14	Mouse 1	Mouse 2	Mouse 3	Mouse 4	Mouse 5	Mouse 6	Mouse 7	Mouse 8	Mouse 9	Mouse 10	Mouse 11	Mouse 12	Mouse 13
	3	0.32	0.64	0.34	2.14	0.54	0.68	0.44	0.53	0.7	0.56	2.52	1.01	0.62	0.4
	5	1.77	1.61	0.73	1.51	1.92	1.56	1.31	1.85	1.57	1.67	0.67	1.05	1.5	1.25
	6															3.08	1.55	1.94	2.88	1.11	2.29	1.21	3.56	0.93	2.61	2.59	0.52
	7	1.04	1.14	1.69	1.41	0.12	0.88	2.88	6.55	6.85	4.43	2.66	3.08	2.79	2.36
	8	2.74	0.62	6.33	4.66	2.77	1.1	3.25	3.15	2.82	3.23
	10															1.12	1.99	0.97	1.24	1.28	1.02	1	1.07	1.27	0.52	1.49	0.3	0.42
	14															0.52	0.53	0.42	0.6	0.53	0.49	0.36	0.33	0.41	0.32	0.25	0.23	0.15
	24																0.99	0.48	0.18		0.27	0.46	0.57	0.59	0.54	0.1	0.12	0.28
	45															0.17	0.095	0.1	0.15	0.28	0.17	0.059	0.22	0.01	0.089	0.055	0.056
	2B-1: (#) D45 OT-I Total Cells (Spleen)				2B-2: (#) D45 OT-I Total Cells (Blood)				2B-3: (#) D45 OT-I Total Cells (Brain IV-)				2B-4: (#) D45 OT-I Total Cells (Liver)
	Spleen	Lm	PbA		Spleen	Lm	PbA		Spleen	Lm	PbA		Spleen	Lm	PbA
	Mouse 1	39917.7	10655		Mouse 1	17298.2	513		Mouse 1	353.807	30		Mouse 1	6979.66	135
	Mouse 2	117705	3260		Mouse 2	34000	513		Mouse 2	464.859	80.4815		Mouse 2	3205.21	135
	Mouse 3	242906	1558		Mouse 3	118767	513		Mouse 3	988.311	30		Mouse 3	25917.7	135
	Mouse 4	159926	2046		Mouse 4	32211	513		Mouse 4	1810	30		Mouse 4	22453	135
	Mouse 5	54934	1941		Mouse 5	3827	513		Mouse 5	1719	30		Mouse 5	3791	135
	Mouse 6	428937	570.186		Mouse 6	36844	513		Mouse 6	2807	30		Mouse 6	26467	14886.5
	Mouse 7	362448	116974		Mouse 7	89763	4572.41		Mouse 7	4191	30		Mouse 7	32944	6420.61
	Mouse 8		2616.31		Mouse 8		3309.74		Mouse 8		83.8983		Mouse 8		765.461
	Mouse 9		2988		Mouse 9		513		Mouse 9		62		Mouse 9		554
	Mouse 10		24306		Mouse 10		513		Mouse 10		100		Mouse 10		1856
	Mouse 11		4601		Mouse 11		513		Mouse 11		101		Mouse 11		325
	Mouse 12		11076		Mouse 12		513		Mouse 12		30		Mouse 12		2298
	Mouse 13		9007		Mouse 13		513		Mouse 13		30		Mouse 13		595
	**All values in 2B below the LOD were set to LOD/2 and excluded from phenotypic analysis
	2E-1: (%) D45 Memory Subsets (Spleen)
		Lm							PbA
		Mouse 1	Mouse 2	Mouse 3	Mouse 4	Mouse 5	Mouse 6	Mouse 7	Mouse 1	Mouse 2	Mouse 3	Mouse 4	Mouse 5	Mouse 6	Mouse 7	Mouse 8
	Tcm	35.6	35.1	43.3	18.2	41.9	24.1	21.2	65.8	68.8	83	66.3	40	57.5	67	53.9
	Tem	40	39.2	38.2	41.6	45.6	42.6	43.3	20.5	23.1	10.6	19	32	32.2	21	28.8
	LLEC	23	24.9	17.6	37.7	10.4	30.6	33.7	0	5.6	1.38	6.52	24.3	6.39	8.77	15
	2E-2: (%) D45 Memory Subsets (Liver)
		Lm							PbA
		Mouse 1	Mouse 2	Mouse 3	Mouse 4	Mouse 5	Mouse 6	Mouse 7	Mouse 1	Mouse 2	Mouse 3	Mouse 4	Mouse 5	Mouse 6	Mouse 7	Mouse 8
	Tcm	19.3	22.8	29.8	13.9	27.5	11.9	11.5	34.9	16.3	19.7	25.7	11.1	20	15.4	5.47
	Tem	47.7	50.3	48.6	41	43.6	35.2	37.9	52.5	71.2	71.1	30.1	66.8	62.6	63.5	50
	LLEC	31.7	26.3	20	44.1	26.2	51.7	49.7	12.2	11.8	7.89	34.5	17.3	13.2	18.8	28.1
	2F-1: (#) D45 Memory Subsets (Spleen)
		Lm							PbA
		Mouse 1	Mouse 2	Mouse 3	Mouse 4	Mouse 5	Mouse 6	Mouse 7	Mouse 1	Mouse 2	Mouse 3	Mouse 4	Mouse 5	Mouse 6	Mouse 7	Mouse 8
	Tcm	14041.1	40138.7	102874	29573	22349	101331	70566	380.124	80080.9	2182.27	676	8372	1245	4391	3623
	Tem	15741.1	44866.8	90780	67661	24308	179478	143908	118.789	26823.8	277.305	194	6684	698	1377	1938
	LLEC	9059.49	28500.5	41795.7	61297	5525	128907	112057	0	6510.64	36.1702	67	5082	138	575	1010
	2E-2: (%) D45 Memory Subsets (Liver)
		Lm							PbA
		Mouse 1	Mouse 2	Mouse 3	Mouse 4	Mouse 5	Mouse 6	Mouse 7	Mouse 1	Mouse 2	Mouse 3	Mouse 4	Mouse 5	Mouse 6	Mouse 7	Mouse 8
	Tcm	1347.42	690.625	7674.29	3745	1615	3518	4228	4576.22	1025.21	138.336	139	258	300	367	33
	Tem	3328.14	1522.92	12531.4	11084	2558	10435	13982	6891.89	4465.76	498.011	163	1555	937	1514	305
	LLEC	2209.78	3984.38	25840	11919	7681	76467	91641	7994.59	3692.5	276.673	932	2017	988	2234	857

## Sheet: Fig 3
	3D: (#) OT-I Cells / mL over time
	Days pi	Lm															Lm + CQA							PbA + CQA
		Mouse 1	Mouse 2	Mouse 3	Mouse 4	Mouse 5	Mouse 6	Mouse 7	Mouse 8	Mouse 9	Mouse 10	Mouse 11	Mouse 12	Mouse 13	Mouse 14	Mouse 15	Mouse 1	Mouse 2	Mouse 3	Mouse 4	Mouse 5	Mouse 6	Mouse 7	Mouse 1	Mouse 2	Mouse 3	Mouse 4	Mouse 5	Mouse 6	Mouse 7	Mouse 8	Mouse 9	Mouse 10	Mouse 11	Mouse 12	Mouse 13	Mouse 14
	7	1060115	2210601	304511	931632	1054280	1623356	1149593	2393374	1005204	1475519	1793181	1727535	1257970	2314343	2262483	716208	807182	333239	708314	1821628	2274331	2988967	27344	37460	34833	59409	24962	77380	23685	26431	22750	34005	86692.3	23722.2	33196.8	49959
	10	83038	117509	41412	106044	178689	272617	206569	394552	128262	366211	172507	61114.4	186569	316674	183602	38783	48584	208	36838	81157	201171	278394	104815	287034	310954	76576	84168	226922	65600	687061	410139	300298	482041	594964	615915	336140
	14	61538	91101	60784	187652	136349	247868		111880	54741	35716	98629	63453.2	51088.2	88570	75791.8	103600	73306	46750	87503	302921	701481	437606	14790	34228	27607	11800	4683	30857	33471	51918	26348	30739	33889.9	32239.4	27931.8	513
	21						261661		116975	48776		84816	48685.5	34340.2	71701.6	26609.3			23569.6	23000	2210.53	309918	434408	12732	9370	12781	15079	11160	9002	6019	14854	8435	11980	16824.6	513	9961.14	8521.74
	30						105338		92542	32038		53109		17676.9	20668					7183.25	17169	259783	214967	1052	2206	513	513	513	513	6235	15584	7675	7373	5697.67	3158.2	2285.71	513
	45	12159	2652	4164	14303		549479		110913	37003		56026		12753.4	15816.5		10092	7188	7092	6546	24935	453242	736262	1659	3080	1843	1290	1138	1454	2132	3216	2616	6234	6526.32	3222.22	1865.62	513
	3E: (%) OT-I Cells frequency over time
	Days pi	Lm											Lm + CQA							PbA + CQA
		Mouse 1	Mouse 2	Mouse 3	Mouse 4	Mouse 5	Mouse 6	Mouse 7	Mouse 8	Mouse 9	Mouse 10	Mouse 11	Mouse 1	Mouse 2	Mouse 3	Mouse 4	Mouse 5	Mouse 6	Mouse 7	Mouse 1	Mouse 2	Mouse 3	Mouse 4	Mouse 5	Mouse 6	Mouse 7	Mouse 8	Mouse 9	Mouse 10
	3	0.054	0.15	0.1	0.19	0.24	0.11	0.019					0.074	0.17	0.16	0.078	0.14	0.041	0.062	0.46	0.62	0.93	0.46	0.69	0.65
	7	35.8	41.9	17.8	51.3	36.8	63.9	60.8	67.1	59.1	65.6	69.5	29.6	29.5	21.7	29.6	31.3	69.5	70.6	11.6	15.8	15.8	13.4	13.5	16.2	10	12.2	9.62	12
	10	10.6	16.9	5.16	16	15.1	31	25.3	38	28	24.8	30.9	7	6.74	11.8	6.8	12.1	37.2	36.6	14.8	25.9	27.3	9.82	13.4	26.3	21.1	29.7	22.2	17
	14	4.41	8.06	2.95	9.91	7.08	13.3		26.8	21.9	14.5	27.7	5.43	3.29	3.07	4.93	9.11	20.2	42.7	0.53	0.76	0.53	0.6	0.68	0.56	7.33	11.2	5.82	5.14
	21				13	12.7	13.3		24.3	17.1		22.2	8.23	8.44				20.2	17.3	0.53	0.76	0.53	0.6	0.68	0.56	2.05	4.03	2.74	3.23
	30	3.1	3.92	2.26	5.82	0.8*	31.1		26	14.2		19.7	4.98	3.35	3.58	2.77	6.19	47.4	43.9	0.5	0.94	0.76	0.14	0.11	0	2.78	5.76	2.81	2.8
	45	4.23	0.87	1.23	4.72		20.9		20.6	12.2		14.5	1.95	1.97	5.32	4.42	2.99	32.6	28.4	0.14	0.39	0.18	0.084	0.14	0.2	0.69	1.23	0.77	1.42

## Sheet: Fig 4
	4C: OT-I MPEC to SLEC Ratio
		Lm									PbA
		Mouse 1	Mouse 2	Mouse 3	Mouse 4	Mouse 5	Mouse 6	Mouse 7	Mouse 8	Mouse 9	Mouse 1	Mouse 2	Mouse 3	Mouse 4	Mouse 5	Mouse 6	Mouse 7	Mouse 8	Mouse 9
	Day 7	0.16988	0.171749	0.147946	0.179234	0.27857	0.191149	0.296849	0.220687	0.196931	0.128667	0.169492	0.072816	0.153333	0.041667	0.082474	0.069767	0.036585	0.043478
	Day 10	0.006494	0.62069	0.703822	0.58042	0.419075	0.550725	0.943563	0.702006	0.253333	0.04401	0.05103	0.043023	0.07156	0.037401	0.036232	0.032049	0.038922	0.032161
	Day 14	0.973958	1.33784	0.685315	1.15385	0.79646	1	1	1.375	0.5	0.112903	0.046931	0.143646	0	0	0.071429	0.097938	0.12963	0.25
	Day 21	1.54286	1.4	1.88889	1.66667	1.61932	1.78571	1.81746		0.263158	0.192308	0	0.254902	0.230769	0.5	0.571429	0.3
	4D: OT-I IL-7Ra gMFI
		Lm									PbA
		Mouse 1	Mouse 2	Mouse 3	Mouse 4	Mouse 5	Mouse 6	Mouse 7	Mouse 8	Mouse 9	Mouse 1	Mouse 2	Mouse 3	Mouse 4	Mouse 5	Mouse 6	Mouse 7	Mouse 8	Mouse 9
	Day 7	814	828	800	783	579	493	663	476	432	760	766	675	905	301	320	344	277	277
	Day 10	294	1688	1973	1526	916	944	1364	1028	505	403	391	418	434	258	262	266	274	264
	Day 14	2245	2724	2117	2236	1608	1794	2169	2087	950	511	428	522	1001	165	448	433	446	573
	Day 21	2639	2437	3177	2674	2629	2795	2825	3158	899	690	477	694	764	1037	1250	803
	4F: (#) D0 Coinfection OT-I Cells/mL over time
		ΔactA-Lm									+ Lm-WT									+ PbA-WT
		Mouse 1	Mouse 2	Mouse 3	Mouse 4	Mouse 5	Mouse 6	Mouse 7	Mouse 8	Mouse 9	Mouse 1	Mouse 2	Mouse 3	Mouse 4	Mouse 5	Mouse 6	Mouse 7	Mouse 8	Mouse 9	Mouse 1	Mouse 2	Mouse 3	Mouse 4	Mouse 5	Mouse 6	Mouse 7	Mouse 8	Mouse 9	Mouse 10	Mouse 11
	7		1156480	837079	2728622	2118532	1159483	1671705	1734710	2722872	2276542	1391223	1979972	3215000	2295016	1651886	3367729	1869935	966175	5646013	4042538	3110503	3354775	3134136	1194857	908087	1571432	1326578	1340403	1700876
	10	449091	281814	164114	439983	311320	211172	216570	238037	513342	326496	267991	556185	459922	486944	180026	395150	404637	122877	239478	397358	373097	431962	342243	401755	391556	122086	597865	294820	348874
	14	308741	291623	163293	388267	177148	336127	352937	635592	135123	203490	391751	137143	216901	190141	415254	191988	174051	113512	78922	120754	48941.2	250443	105272	380914	262311	351276	261806	177065
	21	260244	109296	105165	162767	199746	167459	91379.3	147731	363674	142500	53177.1	391402	256689	73376.7	46052.2	274986	37737.3	86669.3	54540.7	50790.7	10306.3	72399.1	70483.4	6358.44	31661.7	10408.2	105933	35017.8	107883
	29	60129.8	75550.1	276164	311447	86285.7	128506	61764.7	304126	422398	139609	93318.9	173815	160533	85814.2	38051.8	329455	19284.1	78118.2	32740.7	34069	34079.1	45714.3	45882.3	1961.54	120368	62742
	45	289206	45194.4	54504.2	196374	59491	148333	70029.9	134435	171861	66783.4	50491.4	91658.4	144716	139986	23092	229842	9225.26	70512	52545.4	46494.6	14622.2	34268.8	47509.1	12949.5	38314.1	58857.3
	4G: (#) D0 Coinfection OT-I Cells (Blood)					4H: (#) D0 Coinfection OT-I Cells (Spleen)
		ΔactA-Lm	+ Lm-WT	+ PbA-WT			ΔactA-Lm	+ Lm-WT	+ PbA-WT
	Mouse 1	289206	66783.4	52545.4		Mouse 1	1145253	782932	61574
	Mouse 2	45194.4	50491.4	46494.6		Mouse 2	586770	854451	147900
	Mouse 3	54504.2	91658.4	14622.2		Mouse 3	461208	1250536	273102
	Mouse 4	196374	144716	34268.8		Mouse 4	1037290	705971	715930
	Mouse 5	59491	139986	47509.1		Mouse 5	708672	898172	202009
	Mouse 6	148333	23092	12949.5		Mouse 6	1031054	385265	374426
	Mouse 7	70029.9	229842	38314.1		Mouse 7	150936	1832337	470606
	Mouse 8	134435	9225.26	58857.3		Mouse 8	1709679	119800	143954
	Mouse 9	171861	70512			Mouse 9	2894979	562813

## Sheet: Fig 5
	5C: (#) IFNg KO OT-I Cells/mL over time
		WT (Lm)							WT (PbA)								IFNγ-/- (Lm)								IFNγ-/- (PbA)
	Days pi	Mouse 1	Mouse 2	Mouse 3	Mouse 4	Mouse 5	Mouse 6	Mouse 7	Mouse 1	Mouse 2	Mouse 3	Mouse 4	Mouse 5	Mouse 6	Mouse 7	Mouse 8	Mouse 1	Mouse 2	Mouse 3	Mouse 4	Mouse 5	Mouse 6	Mouse 7	Mouse 8	Mouse 1	Mouse 2	Mouse 3	Mouse 4	Mouse 5	Mouse 6	Mouse 7	Mouse 8	Mouse 9	Mouse 10
	7	1.1429e+06	773500	1271891	907102	1413674	553597	645931	20897.6	36409.4	9023	24209	17373	26194	25969	25143	1.74788e+06	4.01144e+06	2.78224e+06	2.71547e+06	2344756	4218396	2795069	3449125	172698	117287	132714	163462	64870	60046	59017	41612	46345	106641
	10	118161	212640	203599	247551	393125	291819	280890	107723	192527	284505	316893	227923	259832	138519	222471	409985	362947	452625	552300	783333	780168	763124	1094217	86796.7	87136.6	76376.8	100167	284548	129595	222754	149622	271628	118813
	14	307577	445561		111754	46328	90034	127177	6358.44	28484.6	24031	35308	29482	20400	28906	35402	719558	610771	502364		341834	251369	347797	444653	22812.9	45406.5	16027.2		24491	15933	17934	16511	22539	18545
	21	157828	100281		47534	15664	64640	48791	1821.43	9446.21	16227	14768	11333	10348	14897	21318	227868	289325	334822	449134		339096			6725.27	9857.77	1673.58	5990.96		12622	4637	10200	7742	17788
	28		87484.6		12473	11447	114679	63220	547.406	3419.54	7478	11077	9191	8569	9548	11027	243053	286438	284965	321831	256689	377158	402292	395319	2518.52		8650.18	3578.95	6509	27354	2251	4159	12458	9175
	45	73506.4	92645.6		21313.4		78606.5	64575.5	900	2891.95	12724.5	12307.6	11406.1	12887.7	12717.3	16730.5	66092.6	148211	252190	249908	236243	189352	197188	219369	4498.8	8319.74	2597.22	10904.7	2252.18	1565.66	9021.16	9964.87
	5D: (R) IFNg KO MPEC/SLEC Ratio
		WT (Lm)							WT (PbA)								IFNγ-/- (Lm)									IFNγ-/- (PbA)
		Mouse 1	Mouse 2	Mouse 3	Mouse 4	Mouse 5	Mouse 6	Mouse 7	Mouse 1	Mouse 2	Mouse 3	Mouse 4	Mouse 5	Mouse 6	Mouse 7	Mouse 8	Mouse 1	Mouse 2	Mouse 3	Mouse 4	Mouse 5	Mouse 6	Mouse 7	Mouse 8	Mouse 9	Mouse 1	Mouse 2	Mouse 3	Mouse 4	Mouse 5	Mouse 6	Mouse 7	Mouse 8	Mouse 9	Mouse 10
	Day 7	0.578288	0.604255	0.254	0.354	0.453	0.629	0.581	0.091002	0.031481	0.165	0.148	0.017	0.081	0.104	0.067	0.104521	0.067753	1.00479	1.30137	0.191	0.494	0.968	1.249	1.145	0.226148	0.278937	0.228319	0.127492	0.351	0.375	0.264	0.229	0.314	0.275
	Day 10	1.28412	1.10444	0.3	0.765	0.638	1.161	1.213	0.052587	0.046776	0.06	0.036	0.094	0.07	0.054	0.037	3.16827	4.42236	3.48691	4.95238	0.267	2.077	3.801	3.546	4.032	0.216095	0.131607	0.11384	0.123953	0.196	0.179	0.122	0.149	0.057	0.121
	Day 14	1.77891	1.24518		0.847	3.042	2.389	2.375	0.181878	0.096078	0.185	0.087	0.114	0.073	0.072	0.051	5	7.29358	6.58824	1.212	2.98	6.825	5.143	5.5		0.376491	0.256135	0.327448		0.27	0.338	0.429	0.207	0.414	0.125
	5E: (R) IFNg KO D45 Spleen
		WT	WT	IFNγ-/-	IFNγ-/-
	Mouse 1	826418	11787.6	2.97593e+06	47768.6
	Mouse 2	1.00022e+06	31147.7	2.77647e+06	69003.7
	Mouse 3		8577.77	2570.81	125047
	Mouse 4	26957.5	13691.4		23287.5
	Mouse 5		30453.6	502521	5395.34
	Mouse 6	125047	20037.5	230894	3330.75
	Mouse 7	82689.7	28371.8	494564	35161
	Mouse 8		36448.5	472562	24798.2

## Sheet: Fig 6
	6B: (#) OT-I Cells post-trivax (all tissues)														Example of plaque assay analysis
	Lm						PbA								Calculation: (# plaques)*(dilution factor)/(percent tissue plated) = PFU
	Mouse 1	Mouse 2	Mouse 3	Mouse 4	Mouse 5	Mouse 6	Mouse 1	Mouse 2	Mouse 3	Mouse 4	Mouse 5	Mouse 6
	22156078	10763181	21978220	5549691	3649750	53296422	37162125	41105490	68246286	42818450	96206190	76428182			Naive						1° OT-Is
	915557	145175	982529	1337405	118118	4698604	4598389	3417330	11345699	7501775	15508649	14548026			#VALUE!						#VALUE!
	3976960	1885986	3484065	2792345	343776	6656000	2881891	5639844	5622981	3435751	7865807	8596640
	3342509	1341423	2211311	4504240	194679	1543722	622451	1048176	2599916	427066	1759759	2041800
	264879	136920	227524	165779	115620	177636	49484.9	60338.7	128867	52827.9	74025	110057
	6C (%) OT-I Cells post-trivax (all tissues)
	Lm						PbA
	Mouse 1	Mouse 2	Mouse 3	Mouse 4	Mouse 5		Mouse 1	Mouse 2	Mouse 3	Mouse 4	Mouse 5	Mouse 6
	82.8	60.5	74.8	71.1	80.9		86.5	90.8	88	84.5	87.8	87.7
	93.6	62.2	91.6	94.3	84.4		93	96.4	91.3	91.2	95.4	93.1
	95.3	78.7	95.4	94.5	80.7		82.8	88.8	82	81.3	93.3	86.2
	98.2	88.1	97.7	98.1	75		77.7	78	73.1	43.3	90.2	68.7
	96.3	89.6	94.1	95	78.1		80.9	91.8	90.8	81	86.3	89.3
	6D: (#) D5 Post-Trivax Fold-Expansion				6E-1: (#) VV-OVA, OT-I Cells / Spleen					6E-1: (#) VV-OVA, OT-I Cells / Spleen
		Lm	PbA			1° OT-Is	2° OT-Is (Lm)	2° OT-Is (PbA)			1° OT-Is	2° OT-Is (Lm)	2° OT-Is (PbA)
	Mouse 1	75.2969	2772		Mouse 1	20218155	18454135	5809453		Mouse 1	568046	3369488	557481
	Mouse 2	54.7327	1110		Mouse 2	16068225	23764426	4351862		Mouse 2	1030375	2008371	968405		(27 * 200)/0.005 = 520,000 PFU						(13 * 200)/0.005 = 520,000 PFU
	Mouse 3	235.957	6155		Mouse 3	10162968	5860174	7620294		Mouse 3	1115330	526388	544370
	Mouse 4	93.5044	5814		Mouse 4	4.40974e+06	1.84801e+07	29006794		Mouse 4	547870	1.45756e+06	2318305		2° OT-Is (Lm)						2° OT-Is (PbA)
	Mouse 5	415.532	13627		Mouse 5	6.49317e+06	2.72843e+07	3.67202e+06		Mouse 5	623000	3.69669e+06	576333		#VALUE!						#VALUE!
	Mouse 6	944	10006		Mouse 6	6.39049e+06	2.60136e+07	7.29886e+06		Mouse 6	523692	4.75909e+06	1.3526e+06
					Mouse 7		5.12632e+07	6.55167e+06		Mouse 7		1.34939e+07	2.35881e+06
	6F: (#) OT-I Secondary Expansion (Paired)				Mouse 8		4.75846e+07	3.1848e+06		Mouse 8		26686400	4.95536e+06
	ID	D45 (Memory)	D50 (2° VV-OVA)		Mouse 9		2.65948e+07	5.52797e+06		Mouse 9		1.15925e+07	1.37817e+06
	QQ201	3075	557481		Mouse 10		16191883	4.70652e+06		Mouse 10		2767011	1.60984e+06
	QQ202	3394	968405		Mouse 11		9857558	4463804		Mouse 11		1226855	541957
	QQ203	1468	544370		Mouse 12		10223412	4864419		Mouse 12		1736979	579744
	QQ207	3031	2318305		Mouse 13		7605700	3826542		Mouse 13		703121	613138
	QQ204	63778	3369488
	QQ205	40552	2008371		6G: OT-I VV-OVA Fold Expansion				6H: (#) VV-OVA, Plaque Assay
	QQ208	55125	526388			Lm	PbA			Naive	1° OT-Is	2° OT-Is (Lm)	2° OT-Is (PbA)
	QQ272	86424.8	1457560		Mouse 1	52.8315	181.295		Mouse 1	128000	440000	400	5200
	QQ273	48494.4	3696693		Mouse 2	49.5258	285.329		Mouse 2	1080000	520000	400	52000
	QQ277	273.684	576333		Mouse 3	9.54899	370.824		Mouse 3	177600	840000	60000	136000
	QQ278	8906.08	1352602		Mouse 4	16.8651	764.865		Mouse 4	740000	3600000	44000	800
	QQ279	63318.6	4759092		Mouse 5	76.2293	2105.83		Mouse 5	100000	1200	200	1000
	QQ280	100218	13493887		Mouse 6	75.161	151.874		Mouse 6	6200000	800	1200	1600		(6 * 2)/0.01 = 1,200 PFU						0 plaques counted = set to LOD (150)
	QQ282	39476.4	26686400		Mouse 7	134.645	370.833		Mouse 7			1200	5600
	QQ283	186157	11592455		Mouse 8	676.008	2389.19		Mouse 8			600	2000
	QQ284	6360.86	2358815		Mouse 9	62.2726	298.991		Mouse 9			600	4800
	QQ285	2074.07	4955364		Mouse 10	169	512.222		Mouse 10			800	1000
	QQ286	4609.42	1378174		Mouse 11	96.1981	83.0418		Mouse 11			150	1600
	QQ288	3142.86	1609841		Mouse 12	109.821	179.92		Mouse 12			150	150
	QQ319	6526.32	541957		Mouse 13	186.964	328.651		Mouse 13			150	150
	QQ320	3222.22	579744						Mouse 14			150	150
	QQ321	1865.62	613138						Mouse 15				150
	QQ323	16372.9	2767011
	QQ324	12753.4	1226855
	QQ325	15816.5	1736979
	QQ326	3760.72	703121
	6J: (#) VV, Lm/PbA - D7 Secondary Blood				6K: (#) VV, Lm/PbA - D11 Secondary Blood				6L: VV, Lm/PbA - D55 Secondary Blood + Spleen
		2° Lm	2° PbA			2° Lm	2° PbA			Lm									PbA
	Mouse 1	1.55256e+06	8666.67		Mouse 1	217894	44609.8			Mouse 1	Mouse 2	Mouse 3	Mouse 4	Mouse 5	Mouse 6	Mouse 7	Mouse 8	Mouse 9	Mouse 1	Mouse 2	Mouse 3	Mouse 4	Mouse 5	Mouse 6	Mouse 7	Mouse 8
	Mouse 2	100740	15029.4		Mouse 2	67526	68238		Blood	8103.36	9116.28	23878.9	5728.74	10402.6	22475.7	36833.3	109262	52909.1	828.169	9722.83	954.307	9100	17276.1	2724.04	1119.58	65818.5
	Mouse 3	937286	4351.53		Mouse 3	260562	5386.26		Spleen	20536.8	18826.3	56375.3	13903.5	124095	427232	794012	905064	620786	2694.78	44368.7	4255.87	76353.4	185415	160358	147269	900784
	Mouse 4	207537	16868		Mouse 4	49617.4	56251.1
	Mouse 5	190042	5599.41		Mouse 5	44180.2	136284
	Mouse 6	180285	5818.39		Mouse 6	225013	138809
	Mouse 7	229982	4750.69		Mouse 7	128515	22966.9
	Mouse 8	207234	29414.6		Mouse 8	184699	428652
	Mouse 9	640675	11508.3		Mouse 9	271182	160752

## Sheet: Fig S1
	S1A: (#) - D7 OT-Is + GAP50 Total Cells
		OT-I					GAP50
		Mouse 1	Mouse 2	Mouse 3	Mouse 4	Mouse 5	Mouse 1	Mouse 2	Mouse 3	Mouse 4	Mouse 5
	Spleen	1677183	1235557	1944219	1504372	2191690	58853	67787	75762	47405	85533
	Blood	168569	75154	45867	45420	41347	2957	3892	4103	2161	1507
	Brain	4584	2408	2156	4208	2400	140	132	240	204	92
	Liver	210721	136431	145884	98697	247856	19274	14543	20212	10670	24379
	Lung	117535	43796	34539	43820	82888	3475	2335	3107	2265	2941
	S1B: (%) - D7 OT-Is + GAP50 IV+
		OT-I					GAP50
		Mouse 1	Mouse 2	Mouse 3	Mouse 4	Mouse 5	Mouse 1	Mouse 2	Mouse 3	Mouse 4	Mouse 5
	Spleen	17.4	19.4	21.7	23.6	20.6	15	12.8	18.2	17.4	14.2
	Brain	91.5	94.9	95.1	92.3	92.6	91.7	94.3	97.6	98.1	97.9
	Lung	98.6	99.5	99.2	98.9	98.9	97.5	98.6	99.7	98.9	99.7
	S1C: (R) - OT-I + GAP50 D7 MPEC/SLEC Ratio
		OT-I					GAP50
		Mouse 1	Mouse 2	Mouse 3	Mouse 4	Mouse 5	Mouse 1	Mouse 2	Mouse 3	Mouse 4	Mouse 5
	Spleen	0.03381	0.046507	0.034588	0.033591	0.030335	0.486164	0.184475	0.161862	0.461314	0.360317
	Blood	0.038471	0.053968	0.065894	0.084153	0.031148	0.111096	0.021978	0.04649	0.285714	0.014723
	Brain	0.046621	0.10415	0.06801	0.078019	0.043878	0.166667	0.232899	0.055029	0.139334	0.074971
	Liver	0.052723	0.13202	0.103704	0.043487	0.055166	0.181659	0.25136	0.131887	0.100474	0.192459
	Lung	0.031674	0.056655	0.025501	0.021704	0.010841	0.062708	0.081352	0.032202	0.054429	0.033333
	S1D-1: D7 Spleen Cytokines
		OT-I					GAP50
		Mouse 1	Mouse 2	Mouse 3	Mouse 4	Mouse 5	Mouse 1	Mouse 2	Mouse 3	Mouse 4	Mouse 5
	IL-2	3.55	5.4	7.6	9.27	4.92	6.29	8.39	7.53	4.76	9.49
	IFNγ	7.36	5.67	6.97	7.12	5.06	6.29	6.45	5.48	4.76	5.06
	GzmB	42	37.9	51.6	52.8	36.6	21.7	23.2	26.7	29.4	15.8
	S1D-2: D7 Blood Cytokines
		OT-I					GAP50
		Mouse 1	Mouse 2	Mouse 3	Mouse 4	Mouse 5	Mouse 1	Mouse 2	Mouse 3	Mouse 4	Mouse 5
	IL-2	58.5	75.6	73.7	75.4	51.9	42.1	73.7	90.6	68.2	63.6
	IFNγ	41.6	64.9	50.5	58.1	47.5	36.8	68.4	68.8	54.5	18.2
	GzmB	98.7	99.6	98.7	98.8	98.3	89.5	89.5	100	100	95.5
	S1D-3: D7 Brain Cytokines
		OT-I					GAP50
		Mouse 1	Mouse 2	Mouse 3	Mouse 4	Mouse 5	Mouse 1	Mouse 2	Mouse 3	Mouse 4	Mouse 5
	IL-2	49.8	69.5	61.7	57.9	50.4	42.9	50	68.1	60	42.1
	IFNγ	46	57.4	55.4	56.6	42.1	35.7	54.5	36.2	50	36.8
	GzmB	98.3	96.5	96.1	96.2	93.9	78.6	72.7	97.9	90	78.9
	S1D-4: D7 Liver Cytokines
		OT-I					GAP50
		Mouse 1	Mouse 2	Mouse 3	Mouse 4	Mouse 5	Mouse 1	Mouse 2	Mouse 3	Mouse 4	Mouse 5
	IL-2	15.1	22.1	26.2	18.5	14.2	12.5	19.8	25.4	18	12.8
	IFNγ	10.2	12.7	15.3	12	6.72	5.95	10.4	12.4	5.41	4.91
	GzmB	71.3	64.1	72.1	74.9	50.2	64.9	55.2	69.2	70	50
	S1D-5: D7 Lungs Cytokines
		OT-I					GAP50
		Mouse 1	Mouse 2	Mouse 3	Mouse 4	Mouse 5	Mouse 1	Mouse 2	Mouse 3	Mouse 4	Mouse 5
	IL-2	45.6	59.2	59	49.8	44.3	35.9	52.5	53	56	37.7
	IFNγ	44.5	42.3	40.8	43.2	35.5	33.3	26	31.8	28.7	26.2
	GzmB	97.6	97.9	97.8	96.9	97.2	93.2	96.8	98.6	98.6	96.2

## Sheet: Fig S2
	S2C-1: (%) D7 OT-I Cells (Liver)				S2C-2: (#) D7 OT-I Total Cells (Liver)				S2C-3: (R) D7 Liver MPEC/SLEC Ratio
	Liver	Lm	PbA		Liver	Lm	PbA		Liver	Lm	PbA
	Mouse 1	68.7	29.1		Mouse 1	1640100	210721		Mouse 1	0.986984	0.005091
	Mouse 2	52.3	31.1		Mouse 2	104966	136431		Mouse 2	0.602481	0.007348
	Mouse 3	78.7	30		Mouse 3	135109	145884		Mouse 3	0.409732	0.01272
	Mouse 4	71.2	27.9		Mouse 4	1.50591e+06	98697		Mouse 4	0.335008	0.153557
	Mouse 5	75.3	32		Mouse 5	1.69695e+06	247856		Mouse 5	0.306931	0.0491754
	Mouse 6	78.9	29.1		Mouse 6	1.6581e+06	86575.5		Mouse 6	0.29316	0.138742
	Mouse 7	73	29.9		Mouse 7	1.60067e+06	76444		Mouse 7	0.290271	0.105344
	Mouse 8	79.9	23		Mouse 8	685822	33096.4		Mouse 8	0.272152	0.0799625
	Mouse 9		33.5		Mouse 9		199834
	Mouse 10		34.7		Mouse 10		238352
	Mouse 11		39.5		Mouse 11		287546
	Mouse 12		33.7		Mouse 12		177811
	Mouse 13		30.5		Mouse 13		152817
	S2D-1: (%) D7 OT-I Cells (Lungs IV+/IV-)						S2D-2: (#) D7 OT-I Total Cells (Lungs IV+/IV-)						S2D-3: (R) D7 Lungs MPEC/SLEC Ratio
	Lungs	Lm (IV+)	Lm (IV-)	PbA (IV+)	PbA (IV-)		Lungs	Lm (IV+)	Lm (IV-)	PbA (IV+)	PbA (IV-)		Lungs	Lm (IV+)	Lm (IV-)	PbA (IV+)	PbA (IV-)
	Mouse 1	71.7	81.1	25.3	29.9		Mouse 1	188519	27678.4	142061	87621.5		Mouse 1	0.414502	0.670503	0.106075	0.333149
	Mouse 2	77.8	62.4	25.9	28.3		Mouse 2	57076.3	5778.18	113304	60401.5		Mouse 2	0.214807	0.839506	0.124109	0.330216
	Mouse 3	69.9	74.6	26.5	35.3		Mouse 3	390370	84026.9	112563	100836		Mouse 3	0.654614	0.993031	0.115999	0.349506
	Mouse 4	55.1	73.9	33.1	86.1		Mouse 4	40010	444426	17199.8	10386.6		Mouse 4	0.0948232	0.158322	0.0122404	0.0320557
	Mouse 5	67.2	74.8	26.4	93.6		Mouse 5	55405.2	247536	29571	29170.3		Mouse 5	0.0989809	0.145722	0.00367261	0.00619658
	Mouse 6	72	70.5	31.3	92.1		Mouse 6	77651.3	300657	33546.7	32848.5		Mouse 6	0.124274	0.188652	0.00434783	0.00770901
	Mouse 7	63.2	73.2	32.7	89.1		Mouse 7	35927.6	204262	20952	16657.3		Mouse 7	0.102934	0.166667	0.00695652	0.0131313
	Mouse 8	78.7	72.4	30	89.1		Mouse 8	165060	251462	22824.1	22903		Mouse 8	0.11729	0.174033	0.00742358	0.00998878
	S2G-1: (R) D7 OT-I Spleen vs Brain Ratio				S2G-2: (R) D7 OT-I Spleen vs Lungs Ratio
	Spleen	Lm	PbA		Spleen	Lm	PbA
	Mouse 1	3.20107e-05	0.000749038		Mouse 1	0.002597	0.033322
	Mouse 2	0.000204	0.002272		Mouse 2	0.013552	0.060178
	Mouse 3	7.59e-05	0.001845		Mouse 3	0.017596	0.034021
	Mouse 4	0.000184	0.00127		Mouse 4	0.002845	0.013924
	Mouse 5	0.000277	0.001042		Mouse 5	0.005568	0.016168
	Mouse 6	6.29e-05	0.001412		Mouse 6	0.001974	0.021257
	Mouse 7	5.43e-05	0.001816		Mouse 7	0.001552	0.017315
	Mouse 8	0.000135	0.001417		Mouse 8	0.008674	0.013791
	S2H: (%) D7 OT-I IV+/IV- (Spleen)
	Spleen	Lm	PbA
	Mouse 1	1.69406	18.5745
	Mouse 2	3.87253	20.9349
	Mouse 3	3.148	23.4059
	Mouse 4	0.284026	25.3215
	Mouse 5	0.520235	21.6374
	Mouse 6	0.98331	3.53942
	Mouse 7	1.40363	3.9705
	Mouse 8	3.35302	4.50943
	Mouse 9		15.1874
	Mouse 10		18.8161
	Mouse 11		18.4235
	Mouse 12		12.4825
	Mouse 13		14.4188

## Sheet: Fig S3
	S3C-1: (#) D45 OT-I Total Cells (iLN)				S3C-2: (#) D45 OT-I Total Cells (BM IV-)				S3C-3: (#) D45 OT-I Total Cells (Lungs IV-)				S3C-4: (#) D45 OT-I Total Cells (SG)
	Spleen	Lm	PbA		Spleen	Lm	PbA		Spleen	Lm	PbA		Spleen	Lm	PbA
	Mouse 1	4196.78	3377.03		Mouse 1	7877.57	742.822		Mouse 1	352.791	139		Mouse 1	4883	238
	Mouse 2	33893.8	2853.45		Mouse 2	226440	5310.07		Mouse 2	139	139		Mouse 2	126	209
	Mouse 3	55986.7	6282.61		Mouse 3	8417.7	3751.37		Mouse 3	440.831	139		Mouse 3	1763	42
	Mouse 4	6580	88		Mouse 4	25024	1462		Mouse 4	2304	139		Mouse 4	6598	168
	Mouse 5	2380	737		Mouse 5	15844	2817		Mouse 5	927	139		Mouse 5		42
	Mouse 6	6823	88		Mouse 6	42741	5029		Mouse 6	2711	139
	Mouse 7	12580	191		Mouse 7	36009	2485		Mouse 7	3242	281.768
	Mouse 8		88						Mouse 8		139
									Mouse 9		139
									Mouse 10		139
									Mouse 11		139
									Mouse 12		139
									Mouse 13		139
	S3E: (#) D45 Limit of Detection
	Spleen	Blood (/mL)	iLN	BM	Liver	Lungs	Brain	SG
	1309.89	725.78	263.037	619.355	657.291	502.662	29.2264	100.118
	102.895	438.395	193.263	574.263	602.323	317.137	65.7738	69.1265
	72.0652	1584.65	100.617	54.342	334.975	122.596	20.5853	13.7797
	855.235	660.571	306.306	1364.92	363.729	49.9811	50.7182	15.4195
	840.48	2602.33	214.16	693.449	33.2712	22.8597	9.43135	23.8764
	16.9014	1293.96	60.4504	210.021	51.8171	16.9506	10.9619	279.118
	238.946	517.475	112.249	517.475	112.319	963.941	222.581	86.4
	693.75	386.098	162.382	386.098	131.424	229.111	75.1843
					142.705

## Sheet: Fig S4
	S4C-1: (%) D45 Memory Subsets (iLN)
		Lm							PbA
		Mouse 1	Mouse 2	Mouse 3	Mouse 4	Mouse 5	Mouse 6	Mouse 7	Mouse 1	Mouse 2	Mouse 3	Mouse 4	Mouse 5	Mouse 6	Mouse 7	Mouse 8
	Tcm	64.9	63.9	62.8	42.5	52.7	33.7	42.3	66.2	57.8	71.3	54.5*	64.6	83.3*	59.4	53.3*
	Tem	31.4	31.3	33.4	41.7	38.8	42.4	44.8	30.5	40.4	27.4	27.3*	21.1	11.1*	25	33.3*
	LLEC	2.61	3.55	2.12	14.3	6.84	22.9	11.3	2.65	1.35	0.66	13.6*	9.32	5.56*	12.5	10*
	S4C-2: (%) D45 Memory Subsets (BM)
		Lm							PbA
		Mouse 1	Mouse 2	Mouse 3	Mouse 4	Mouse 5	Mouse 6	Mouse 7	Mouse 1	Mouse 2	Mouse 3	Mouse 4	Mouse 5	Mouse 6	Mouse 7
	Tcm	27.3	33.6	39.9	19.2	23.8	21.2	20.7	35.3	40.8	38.3	24.1	23.6	32.7	23.7
	Tem	62.1	59.4	53.9	63.3	64.6	66.8	59.8	50	52.7	53	41	68.3	57.4	64.7
	LLEC	8.33	5.53	5.65	16.5	10.7	10.8	18.4	11.8	6.49	7.83	33.7	7.32	8.91	10.8
	S4D-1: (#) D45 Memory Subsets (iLN)
		Lm							PbA
		Mouse 1	Mouse 2	Mouse 3	Mouse 4	Mouse 5	Mouse 6	Mouse 7	Mouse 1	Mouse 2	Mouse 3	Mouse 4	Mouse 5	Mouse 6	Mouse 7	Mouse 8
	Tcm	2718.78	21993.8	35190	1456	670	1259	2740	2297.3	1673.9	4561.49	26*	240	32*	48	41*
	Tem	1313.78	10784.4	18737.8	1431	494	1582	2901	1056.76	1169.77	1752.8	13*	78	4*	20	26*
	LLEC	109.481	1221.88	1190	490	87	855	734	91.8919	39.1555	42.236	7*	35	2*	10	8*
	S4C-2: (%) D45 Memory Subsets (BM)
		Lm							PbA
		Mouse 1	Mouse 2	Mouse 3	Mouse 4	Mouse 5	Mouse 6	Mouse 7	Mouse 1	Mouse 2	Mouse 3	Mouse 4	Mouse 5	Mouse 6	Mouse 7
	Tcm	2100.69	74460	3150.76	9121	7176	17117	13802	254.682	2081.24	1364.13	532	939	2235	1019
	Tem	4784.9	131580	4255.88	30046	19498	53959	39803	360.799	2684.21	1891.18	904	2720	3928	2778
	LLEC	641.876	12240	446.75	7822	3219	8735	12256	84.8939	330.664	279.027	744	291	610	463
	Samples excluded from phenotypic analysis because OT-I cell # values were below LOD

[truncated: 4 more sheets: Fig S5, Fig S6, Fig S7, Fig S8]
